# Supplementary material for: 1,1′-(4,4′-Bipiperidine-1,1′-di­yl)bis­(2,2,2-trifluoro­ethanone)
Source: Acta Crystallogr Sect E Struct Rep Online. 2011 Jun 18;67(Pt 7):o1691. doi: 10.1107/S1600536811022434 (PMC3151791; doi:10.1107/S1600536811022434)
Supplement: Supplementary file 2 [file e-67-o1691-Isup2.hkl]

# 
# h,k,l, Fc-squared, Fo-squared, sigma(Fo-squared) and status flag 
# 
data_I
_shelx_title 'I' 
_shelx_refln_list_code          4 
_shelx_F_calc_maximum       64.04 
_exptl_crystal_F_000       186.00 
_reflns_d_resolution_high  0.7423 
 
loop_ 
 _symmetry_equiv_pos_as_xyz 
 'x, y, z' 
 '-x, -y, -z' 
 
_cell_length_a     6.6825 
_cell_length_b     6.7350 
_cell_length_c     9.3089 
_cell_angle_alpha  99.952 
_cell_angle_beta  108.564 
_cell_angle_gamma 101.542 
 
_shelx_F_squared_multiplier     1.000 
 
loop_ 
 _refln_index_h 
 _refln_index_k 
 _refln_index_l 
 _refln_F_squared_calc 
 _refln_F_squared_meas 
 _refln_F_squared_sigma 
 _refln_observed_status 
   1   0   0      478.45      462.87      8.34 o 
   2   0   0      385.39      397.84      4.44 o 
   3   0   0       52.40       47.70      0.38 o 
   4   0   0       14.35       14.25      0.45 o 
   5   0   0      120.17      120.12      1.30 o 
   6   0   0      262.62      246.41      3.67 o 
   7   0   0        1.52        2.74      0.34 o 
  -8   1   0       64.63       67.74      1.72 o 
  -7   1   0       53.02       54.03      1.42 o 
  -5   1   0       91.84       92.84      1.61 o 
  -4   1   0      135.30      141.06      1.09 o 
  -3   1   0      177.07      174.16      1.26 o 
  -2   1   0      854.03      868.30      5.77 o 
  -1   1   0     1208.21     1165.10     10.85 o 
   0   1   0      307.39      320.98      2.65 o 
   1   1   0     1583.73     1538.78     10.78 o 
   2   1   0      725.45      730.46      4.84 o 
   3   1   0      223.70      234.68      1.71 o 
   4   1   0       61.94       67.59      0.84 o 
   5   1   0       36.62       34.72      0.77 o 
   6   1   0        0.62        0.86      0.22 o 
   7   1   0       28.49       28.36      0.97 o 
  -8   2   0       30.13       32.90      1.16 o 
  -7   2   0        0.48        0.49      0.22 o 
  -6   2   0       85.72       81.64      1.69 o 
  -5   2   0        0.69        0.71      0.19 o 
  -4   2   0      106.58      107.09      0.87 o 
  -3   2   0       71.68       72.97      0.62 o 
  -2   2   0      177.65      181.60      1.30 o 
  -1   2   0       39.45       33.34      0.33 o 
   0   2   0      616.82      606.94      4.99 o 
   1   2   0       81.45       88.53      0.71 o 
   2   2   0      114.19      113.92      0.92 o 
   3   2   0       24.72       25.36      0.41 o 
   4   2   0      107.33      106.74      1.19 o 
   5   2   0      110.72      107.91      1.37 o 
   6   2   0       29.92       31.17      0.97 o 
   7   2   0        4.08        4.91      0.45 o 
  -8   3   0        2.16        2.40      0.37 o 
  -7   3   0       13.89       13.23      0.67 o 
  -6   3   0      109.15      105.50      1.99 o 
  -5   3   0        0.03        0.07      0.15 o 
  -4   3   0      408.52      416.99      2.91 o 
  -3   3   0      641.81      632.43      4.24 o 
  -2   3   0        6.39        3.91      0.12 o 
  -1   3   0      158.92      172.56      1.27 o 
   0   3   0       22.40       21.40      0.25 o 
   1   3   0      392.73      416.53      2.87 o 
   2   3   0        6.75        6.84      0.18 o 
   3   3   0      119.87      123.90      1.24 o 
   4   3   0        1.78        2.17      0.66 o 
   5   3   0      214.23      223.37      3.15 o 
  -8   4   0       10.89       11.84      0.71 o 
  -7   4   0       48.36       48.89      1.35 o 
  -6   4   0       38.74       39.15      1.09 o 
  -5   4   0       98.09       99.46      1.22 o 
  -4   4   0       57.90       63.12      0.65 o 
  -3   4   0       42.33       36.47      0.45 o 
  -2   4   0      958.30     1008.56      6.68 o 
  -1   4   0       29.81       35.81      1.09 o 
   0   4   0       26.23       28.59      0.50 o 
   1   4   0        2.62        2.11      0.17 o 
   2   4   0        2.47        2.38      0.19 o 
   3   4   0       92.43       91.98      1.61 o 
   4   4   0      323.68      309.02      4.08 o 
   5   4   0        4.25        3.78      0.37 o 
  -8   5   0        8.64        9.55      0.67 o 
  -7   5   0       70.09       72.83      1.69 o 
  -6   5   0        0.59        0.22      0.19 o 
  -5   5   0        8.36        7.20      0.30 o 
  -4   5   0        9.76       12.87      0.37 o 
  -3   5   0       89.44       87.53      1.05 o 
  -2   5   0      281.32      278.53      2.60 o 
  -1   5   0      745.82      755.64      6.35 o 
   0   5   0        9.26        8.43      0.30 o 
   1   5   0       52.27       48.07      0.77 o 
   2   5   0       54.98       52.07      0.83 o 
   3   5   0        6.77        7.61      0.45 o 
   4   5   0       58.88       59.16      1.39 o 
   5   5   0       26.18       23.45      0.90 o 
  -5   6   0        1.59        2.47      0.34 o 
  -4   6   0       29.73       31.00      0.59 o 
  -3   6   0       16.84       17.16      0.43 o 
  -2   6   0       20.57       19.20      0.47 o 
  -1   6   0       50.80       50.77      0.83 o 
   0   6   0       46.84       46.95      0.79 o 
   1   6   0      259.20      251.53      2.58 o 
   2   6   0        3.93        4.37      0.29 o 
   3   6   0        1.08        1.39      0.30 o 
   4   6   0        0.13        0.07      0.22 o 
  -5   7   0        4.76        5.96      0.45 o 
  -4   7   0       23.09       22.74      0.86 o 
  -3   7   0        5.76        5.39      0.29 o 
  -2   7   0       20.91       20.31      0.53 o 
  -1   7   0       24.20       23.78      0.59 o 
   0   7   0        6.78        6.71      0.34 o 
   1   7   0      122.14      117.97      2.85 o 
   2   7   0        8.82        8.62      0.56 o 
  -5   8   0        0.15        0.22      0.26 o 
  -4   8   0       14.08       16.63      0.79 o 
  -3   8   0       22.07       22.93      0.90 o 
  -2   8   0        2.89        2.79      0.26 o 
  -1   8   0       67.16       71.19      1.72 o 
   0   8   0        7.15        7.79      0.71 o 
   1   8   0        0.34        0.45      0.34 o 
  -2  -8   1       83.18       91.87      2.10 o 
  -1  -8   1        4.63        5.05      0.35 o 
   0  -8   1       10.31       12.58      0.49 o 
   1  -8   1        0.75        0.37      0.17 o 
   2  -8   1        6.87        6.71      0.34 o 
   3  -8   1        0.30        0.94      0.18 o 
   4  -8   1       48.28       56.50      1.50 o 
   5  -8   1        0.38        0.19      0.26 o 
  -2  -7   1       27.05       23.95      0.63 o 
  -1  -7   1       10.40        8.95      0.38 o 
   0  -7   1       13.32       11.53      0.47 o 
   1  -7   1        7.42        7.63      0.34 o 
   2  -7   1        2.80        3.02      0.25 o 
   3  -7   1      184.31      196.83      3.24 o 
   4  -7   1       10.02        7.56      0.34 o 
   5  -7   1       58.57       65.00      1.54 o 
  -4  -6   1       10.33       11.69      0.64 o 
  -3  -6   1        1.12        1.39      0.30 o 
  -2  -6   1      163.07      150.09      1.78 o 
  -1  -6   1       75.70       69.34      1.04 o 
   0  -6   1       12.12       11.86      0.39 o 
   1  -6   1        0.00       -0.07      0.11 o 
   2  -6   1       21.42       20.39      0.49 o 
   3  -6   1      124.59      111.54      1.33 o 
   4  -6   1       29.63       38.65      0.67 o 
   5  -6   1       82.89       76.32      1.57 o 
  -5  -5   1        6.76        6.97      0.49 o 
  -4  -5   1        2.80        3.22      0.37 o 
  -3  -5   1       52.16       51.50      0.85 o 
  -2  -5   1       19.03       18.82      0.47 o 
  -1  -5   1       37.03       39.66      0.69 o 
   0  -5   1       23.32       26.45      0.60 o 
   1  -5   1        0.50        0.90      0.13 o 
   2  -5   1        0.33        0.21      0.11 o 
   3  -5   1       30.07       33.99      0.56 o 
   4  -5   1       12.36       14.14      0.30 o 
   5  -5   1       43.81       45.52      1.12 o 
   6  -5   1       11.04       11.16      0.60 o 
   7  -5   1        3.36        3.07      0.41 o 
  -5  -4   1        1.21        0.94      0.22 o 
  -4  -4   1        7.24        7.27      0.45 o 
  -3  -4   1        3.09        3.29      0.22 o 
  -2  -4   1        5.60        4.92      0.25 o 
  -1  -4   1      414.80      428.11      3.74 o 
   0  -4   1      331.94      335.83      2.39 o 
   1  -4   1       64.79       64.41      0.63 o 
   2  -4   1       87.08       88.61      1.27 o 
   3  -4   1        7.15        8.33      0.25 o 
   4  -4   1      116.54      119.75      1.07 o 
   5  -4   1        0.83        1.12      0.22 o 
   6  -4   1        0.43        0.45      0.22 o 
   7  -4   1        1.57        1.20      0.30 o 
  -5  -3   1       46.50       50.56      1.05 o 
  -4  -3   1      763.80      781.17      6.43 o 
  -3  -3   1      231.75      236.63      1.81 o 
  -2  -3   1       29.86       35.18      0.47 o 
  -1  -3   1      637.60      648.19      4.35 o 
   0  -3   1      308.07      299.56      2.11 o 
   1  -3   1     1701.90     1785.47     11.85 o 
   2  -3   1      650.24      745.60      4.99 o 
   3  -3   1      294.09      346.31      2.44 o 
   4  -3   1      132.94      137.25      1.12 o 
   5  -3   1       22.31       21.56      0.43 o 
   6  -3   1       38.15       36.23      1.09 o 
   7  -3   1       30.76       34.21      1.12 o 
  -7  -2   1       37.09       38.10      1.16 o 
  -6  -2   1        3.40        4.72      0.37 o 
  -5  -2   1        9.48        9.56      0.32 o 
  -4  -2   1       55.99       63.89      0.68 o 
  -3  -2   1       29.09       36.89      0.43 o 
  -2  -2   1       10.79       12.76      0.22 o 
  -1  -2   1     1435.96     1417.59      9.37 o 
   0  -2   1      151.92      157.64      1.61 o 
   1  -2   1       53.43       50.09      0.45 o 
   2  -2   1      344.06      372.04      2.55 o 
   3  -2   1        0.14        0.45      0.09 o 
   4  -2   1        0.11        0.03      0.06 o 
   5  -2   1      241.58      246.31      4.14 o 
   6  -2   1       32.04       30.16      0.97 o 
   7  -2   1       19.80       20.64      0.86 o 
  -7  -1   1        0.29        0.11      0.19 o 
  -6  -1   1        2.71        1.69      0.26 o 
  -5  -1   1       20.61       23.72      0.71 o 
  -4  -1   1        4.24        4.48      0.16 o 
  -3  -1   1     1663.36     1675.10     16.44 o 
  -2  -1   1       11.34        9.11      0.80 o 
  -1  -1   1       92.86       91.54      0.96 o 
   0  -1   1       88.35       93.67      0.68 o 
   1  -1   1      802.81      753.05     17.92 o 
   2  -1   1      256.29      255.52      1.76 o 
   3  -1   1       60.43       63.02      0.54 o 
   4  -1   1      245.11      248.85      3.26 o 
   5  -1   1      131.93      131.62      3.30 o 
   6  -1   1       15.30       15.74      0.67 o 
   7  -1   1        0.70        0.79      0.26 o 
  -8   0   1        1.24        0.86      0.26 o 
  -7   0   1        9.76       10.72      0.60 o 
  -6   0   1        1.99        2.21      0.30 o 
  -5   0   1       11.48       14.27      0.56 o 
  -4   0   1       86.13       74.37      1.81 o 
  -3   0   1     2042.74     1990.97     13.55 o 
  -2   0   1      196.97      193.89      1.36 o 
  -1   0   1      254.02      249.27      2.15 o 
   0   0   1      321.75      313.34      2.81 o 
   1   0   1     1359.29     1258.44     18.58 o 
   2   0   1      197.39      182.40      1.59 o 
   3   0   1        1.88        1.28      0.11 o 
   4   0   1      279.93      276.76      1.99 o 
   5   0   1       26.78       26.43      0.51 o 
   6   0   1       18.87       20.31      0.79 o 
   7   0   1        2.11        2.10      0.34 o 
  -8   1   1        9.85       11.13      0.67 o 
  -7   1   1        0.22        0.07      0.15 o 
  -6   1   1      116.44      115.51      2.10 o 
  -5   1   1      130.89      133.38      2.17 o 
  -4   1   1       20.23       22.88      0.28 o 
  -3   1   1      202.97      198.65      1.42 o 
  -2   1   1      517.43      506.33      3.60 o 
  -1   1   1     1981.12     1896.66     18.71 o 
   0   1   1     4100.60     3736.58     31.81 o 
   1   1   1      425.51      447.91      4.02 o 
   2   1   1       11.31       13.72      0.62 o 
   3   1   1        3.41        4.65      0.36 o 
   4   1   1       23.40       26.44      0.49 o 
   5   1   1       22.55       22.07      0.49 o 
   6   1   1       46.47       41.44      1.16 o 
   7   1   1        0.34        0.26      0.19 o 
  -8   2   1        1.94        1.72      0.34 o 
  -7   2   1        0.04       -0.04      0.15 o 
  -6   2   1      350.98      347.68      4.80 o 
  -5   2   1      503.82      493.67      4.34 o 
  -4   2   1      244.53      241.30      1.73 o 
  -3   2   1        7.85        8.62      0.14 o 
  -2   2   1      196.95      189.16      1.34 o 
  -1   2   1        0.63        1.25      0.08 o 
   0   2   1     1443.53     1511.32     12.14 o 
   1   2   1      143.78      166.72      1.22 o 
   2   2   1      262.26      279.76      2.00 o 
   3   2   1       43.10       45.92      1.12 o 
   4   2   1        0.81        1.32      0.14 o 
   5   2   1       74.93       73.77      1.03 o 
   6   2   1        0.11        0.11      0.15 o 
  -8   3   1       26.08       27.16      1.01 o 
  -7   3   1       33.64       31.81      1.05 o 
  -6   3   1        3.01        3.15      0.34 o 
  -5   3   1       89.16       87.54      1.06 o 
  -4   3   1       46.31       41.73      0.44 o 
  -3   3   1      482.81      513.28      3.47 o 
  -2   3   1       23.56       31.43      0.35 o 
  -1   3   1      107.18      112.57      1.14 o 
   0   3   1        1.13        0.42      0.08 o 
   1   3   1      356.89      384.29      3.12 o 
   2   3   1      154.94      151.65      1.74 o 
   3   3   1       22.88       21.69      0.67 o 
   4   3   1       83.36       85.83      1.57 o 
   5   3   1       79.10       80.81      1.57 o 
  -8   4   1       12.39       11.76      0.67 o 
  -7   4   1       24.60       25.70      0.94 o 
  -6   4   1       32.31       31.62      0.94 o 
  -5   4   1       17.30       16.05      0.39 o 
  -4   4   1       15.34       12.54      0.25 o 
  -3   4   1      101.23       98.09      0.85 o 
  -2   4   1       15.68       16.45      0.36 o 
  -1   4   1       35.14       35.11      0.73 o 
   0   4   1        2.14        2.50      0.43 o 
   1   4   1        2.25        1.84      0.16 o 
   2   4   1        6.08        6.73      0.28 o 
   3   4   1        3.24        3.30      0.34 o 
   4   4   1       32.07       34.06      0.97 o 
   5   4   1       12.89       12.81      0.64 o 
  -8   5   1        0.37        0.49      0.26 o 
  -7   5   1       20.44       20.87      0.82 o 
  -6   5   1        3.45        5.13      0.37 o 
  -5   5   1      120.17      112.51      1.95 o 
  -4   5   1      128.46      124.20      2.10 o 
  -3   5   1        2.18        2.40      0.18 o 
  -2   5   1       27.30       28.28      0.53 o 
  -1   5   1      106.94      106.40      1.25 o 
   0   5   1       26.65       28.37      0.57 o 
   1   5   1      116.15      114.79      1.38 o 
   2   5   1       28.92       27.46      0.97 o 
   3   5   1        1.25        1.42      0.26 o 
   4   5   1       10.68       10.08      0.56 o 
  -6   6   1        3.49        3.52      0.37 o 
  -5   6   1       60.64       61.22      1.39 o 
  -4   6   1        3.00        2.29      0.34 o 
  -3   6   1        0.13        0.04      0.26 o 
  -2   6   1      937.54      913.59      7.67 o 
  -1   6   1      209.04      204.79      2.15 o 
   0   6   1       50.58       50.99      0.86 o 
   1   6   1       37.83       36.79      0.73 o 
   2   6   1      101.11       98.27      1.91 o 
   3   6   1       13.41       14.16      0.67 o 
  -6   7   1      116.14      125.66      2.36 o 
  -5   7   1       16.07       17.57      0.75 o 
  -4   7   1       35.45       36.19      1.09 o 
  -3   7   1        0.46        0.55      0.17 o 
  -2   7   1       16.15       16.26      0.47 o 
  -1   7   1       53.53       51.92      0.91 o 
   0   7   1        7.62        8.54      0.60 o 
   1   7   1       43.76       42.00      1.42 o 
   2   7   1        2.43        2.40      0.37 o 
  -5   8   1        0.23        0.49      0.30 o 
  -4   8   1        0.07        0.26      0.26 o 
  -3   8   1        0.04        0.06      0.14 o 
  -2   8   1        8.16        7.35      0.37 o 
  -1   8   1       37.06       36.60      0.81 o 
   0   8   1        0.00       -0.11      0.17 o 
  -2  -8   2        0.57        0.52      0.34 o 
  -1  -8   2        0.58        0.20      0.18 o 
   0  -8   2        2.53        2.03      0.25 o 
   1  -8   2        0.01        0.22      0.16 o 
   2  -8   2       11.36       11.14      0.43 o 
   3  -8   2        2.48        2.05      0.34 o 
   4  -8   2        9.62        9.97      0.40 o 
  -3  -7   2        2.66        1.99      0.32 o 
  -2  -7   2        5.10        4.92      0.31 o 
  -1  -7   2        0.59        0.24      0.14 o 
   0  -7   2       52.30       48.58      0.88 o 
   1  -7   2        3.18        3.06      0.25 o 
   2  -7   2       48.13       46.07      0.94 o 
   3  -7   2       11.74       11.04      0.39 o 
   4  -7   2       14.08       15.72      0.46 o 
  -5  -6   2        2.37        2.92      0.41 o 
  -4  -6   2        0.83        0.56      0.26 o 
  -3  -6   2       58.69       60.99      1.02 o 
  -2  -6   2        8.27        7.48      0.34 o 
  -1  -6   2       80.89       74.56      1.08 o 
   0  -6   2      101.10       93.00      1.23 o 
   1  -6   2       32.15       30.59      0.62 o 
   2  -6   2      196.17      191.86      2.01 o 
   3  -6   2       85.11       88.99      1.13 o 
   4  -6   2        0.86        2.09      0.30 o 
   7  -6   2       14.79       15.29      0.79 o 
  -5  -5   2        5.69        6.86      0.49 o 
  -4  -5   2       15.84       17.46      0.67 o 
  -3  -5   2       21.00       19.33      0.50 o 
  -2  -5   2       48.98       43.90      0.75 o 
  -1  -5   2        5.04        5.28      0.26 o 
   0  -5   2       46.30       50.68      0.78 o 
   1  -5   2      181.71      194.50      1.95 o 
   2  -5   2       41.28       45.48      0.56 o 
   3  -5   2       59.41       52.88      0.62 o 
   4  -5   2       83.28       67.79      0.80 o 
   5  -5   2       49.85       39.67      0.68 o 
   6  -5   2        4.81        3.90      0.41 o 
   7  -5   2        0.14        0.00      0.19 o 
  -5  -4   2        1.27        1.12      0.22 o 
  -4  -4   2       42.33       42.18      0.74 o 
  -3  -4   2       67.77       72.60      0.77 o 
  -2  -4   2       67.81       68.10      0.71 o 
  -1  -4   2       75.25       69.45      0.69 o 
   0  -4   2      286.10      308.87      2.30 o 
   1  -4   2      410.14      404.65      2.86 o 
   2  -4   2      136.34      146.61      1.21 o 
   3  -4   2       12.99       12.72      0.26 o 
   4  -4   2       19.35       22.04      0.36 o 
   5  -4   2       21.34       18.18      0.43 o 
   6  -4   2        1.43        1.01      0.26 o 
   7  -4   2        2.17        1.91      0.34 o 
  -6  -3   2        5.89        5.54      0.41 o 
  -5  -3   2       36.06       33.38      0.90 o 
  -4  -3   2      182.50      180.75      1.50 o 
  -3  -3   2       44.83       43.95      0.52 o 
  -2  -3   2       90.15       99.32      0.88 o 
  -1  -3   2       54.25       54.28      0.54 o 
   0  -3   2      410.21      407.29      2.81 o 
   1  -3   2      422.59      435.88      4.86 o 
   2  -3   2       37.31       32.87      0.39 o 
   3  -3   2       80.78       88.37      0.80 o 
   4  -3   2       24.24       21.31      0.42 o 
   5  -3   2       17.16       16.96      0.39 o 
   6  -3   2        8.24        8.47      0.52 o 
   7  -3   2        0.53        0.60      0.26 o 
  -7  -2   2        8.69       10.00      0.60 o 
  -6  -2   2        7.83        7.42      0.45 o 
  -5  -2   2       52.46       48.82      1.09 o 
  -4  -2   2      233.35      238.48      1.85 o 
  -3  -2   2      220.65      225.28      1.69 o 
  -2  -2   2        0.35       -0.05      0.11 o 
  -1  -2   2      205.09      197.06      1.43 o 
   0  -2   2      110.39      105.70      0.83 o 
   1  -2   2       67.43       77.52      0.94 o 
   2  -2   2      203.37      228.95      1.65 o 
   3  -2   2       48.42       57.19      0.54 o 
   4  -2   2        0.13        0.20      0.09 o 
   5  -2   2      219.43      214.55      2.38 o 
   6  -2   2       14.60       14.61      0.67 o 
   7  -2   2       16.26       18.21      0.82 o 
  -8  -1   2       51.04       54.55      1.50 o 
  -7  -1   2        0.08        0.04      0.15 o 
  -6  -1   2       35.49       42.41      1.09 o 
  -5  -1   2       13.46       15.17      0.56 o 
  -4  -1   2      358.05      387.87      5.14 o 
  -3  -1   2       28.64       42.00      0.44 o 
  -2  -1   2     2271.01     2247.49     15.18 o 
  -1  -1   2      643.69      616.76      4.12 o 
   0  -1   2      229.21      226.90      2.17 o 
   1  -1   2     1157.83     1151.60     31.47 o 
   2  -1   2       24.32       19.12      0.31 o 
   3  -1   2       56.71       57.26      0.69 o 
   4  -1   2       64.50       64.99      0.82 o 
   5  -1   2      194.22      195.07      1.95 o 
   6  -1   2       73.85       74.82      1.69 o 
   7  -1   2       30.18       32.82      1.12 o 
  -8   0   2       18.68       18.51      0.82 o 
  -7   0   2       12.42       10.90      0.60 o 
  -6   0   2        2.29        1.50      0.22 o 
  -5   0   2       40.24       38.27      0.62 o 
  -4   0   2       53.27       68.22      1.31 o 
  -3   0   2     2099.42     2190.82     15.67 o 
  -2   0   2      608.80      588.48      4.95 o 
  -1   0   2      211.89      193.57      1.33 o 
   0   0   2     2113.52     1985.17     21.61 o 
   1   0   2     1097.98     1071.73     27.76 o 
   2   0   2       10.08       10.33      0.36 o 
   3   0   2      147.40      139.38      1.37 o 
   4   0   2      200.08      198.89      2.53 o 
   5   0   2       38.48       37.40      0.66 o 
   6   0   2       71.70       70.85      1.61 o 
   7   0   2        0.00       -0.07      0.19 o 
  -8   1   2       39.33       46.08      1.35 o 
  -7   1   2        6.20        6.44      0.45 o 
  -6   1   2        0.05        0.04      0.11 o 
  -5   1   2        0.37        0.81      0.17 o 
  -4   1   2       21.44       19.04      0.37 o 
  -3   1   2        3.91        2.92      0.13 o 
  -2   1   2      395.19      381.43      3.24 o 
  -1   1   2      376.54      353.56      2.84 o 
   0   1   2      278.71      274.68      1.88 o 
   1   1   2        1.81        1.26      0.14 o 
   2   1   2      306.70      314.89      2.20 o 
   3   1   2        0.00        0.11      0.11 o 
   4   1   2      100.37      100.82      2.30 o 
   5   1   2        8.41        7.82      0.30 o 
   6   1   2        4.01        4.42      0.41 o 
   7   1   2        1.28        0.90      0.26 o 
  -8   2   2       43.89       47.73      1.39 o 
  -7   2   2        1.04        0.86      0.22 o 
  -6   2   2       90.87       84.86      1.65 o 
  -5   2   2       62.58       63.35      0.84 o 
  -4   2   2        9.70       10.71      0.36 o 
  -3   2   2       74.26       80.47      0.65 o 
  -2   2   2        2.64        3.45      0.14 o 
  -1   2   2        0.63        0.77      0.17 o 
   0   2   2       67.69       62.20      0.57 o 
   1   2   2      270.22      282.07      1.99 o 
   2   2   2      492.09      466.94      3.98 o 
   3   2   2       46.11       48.53      1.14 o 
   4   2   2       68.72       74.06      1.39 o 
   5   2   2        9.02        8.69      0.34 o 
   6   2   2        1.37        1.20      0.26 o 
  -8   3   2        0.14        0.30      0.22 o 
  -7   3   2        7.93        7.01      0.49 o 
  -6   3   2      765.00      747.71      6.49 o 
  -5   3   2      194.87      192.84      1.95 o 
  -4   3   2      501.43      513.42      4.45 o 
  -3   3   2      175.49      195.04      1.44 o 
  -2   3   2       31.27       31.84      0.37 o 
  -1   3   2       62.61       70.38      0.81 o 
   0   3   2      618.95      653.01      5.40 o 
   1   3   2       96.08      114.80      1.21 o 
   2   3   2      493.94      510.62      5.99 o 
   3   3   2       20.51       19.93      0.64 o 
   4   3   2       72.66       67.59      1.39 o 
   5   3   2        0.26        0.19      0.19 o 
   6   3   2        2.91        4.35      0.45 o 
  -8   4   2       54.90       55.30      1.46 o 
  -7   4   2        0.00        0.04      0.15 o 
  -6   4   2       13.56       14.38      0.39 o 
  -5   4   2      152.03      149.67      1.63 o 
  -4   4   2        4.99        4.44      0.26 o 
  -3   4   2        5.77        9.85      0.36 o 
  -2   4   2      227.39      232.35      2.92 o 
  -1   4   2        2.82        3.04      0.19 o 
   0   4   2        8.16        4.65      0.22 o 
   1   4   2       92.49      100.73      1.35 o 
   2   4   2        4.69        3.30      0.34 o 
   3   4   2       30.93       30.57      0.90 o 
   4   4   2       99.58      102.02      1.91 o 
   5   4   2        0.08       -0.04      0.22 o 
  -6   5   2       17.39       18.06      0.67 o 
  -5   5   2      179.25      172.68      2.70 o 
  -4   5   2       43.33       42.41      1.05 o 
  -3   5   2       10.19        9.20      0.30 o 
  -2   5   2       77.09       76.82      1.00 o 
  -1   5   2      426.45      423.29      3.78 o 
   0   5   2       52.70       52.37      0.81 o 
   1   5   2        0.63        1.31      0.19 o 
   2   5   2        9.21        7.64      0.49 o 
   3   5   2        5.23        5.62      0.45 o 
   4   5   2        0.69        0.56      0.26 o 
  -6   6   2        3.46        3.90      0.37 o 
  -5   6   2       77.89       74.03      1.57 o 
  -4   6   2        0.65        0.22      0.22 o 
  -3   6   2        0.85        1.12      0.17 o 
  -2   6   2      110.27      111.43      1.37 o 
  -1   6   2      277.91      276.70      2.75 o 
   0   6   2        9.70        9.00      0.37 o 
   1   6   2       14.70       14.36      0.94 o 
   2   6   2       17.36       16.11      0.71 o 
   3   6   2        0.35        0.19      0.22 o 
  -6   7   2       24.61       25.51      0.94 o 
  -5   7   2       21.58       20.94      0.82 o 
  -4   7   2        4.88        4.76      0.45 o 
  -3   7   2        0.51        0.19      0.14 o 
  -2   7   2      146.22      141.21      1.72 o 
  -1   7   2        7.74        7.87      0.37 o 
   0   7   2       45.87       47.20      1.09 o 
   1   7   2        6.41        6.93      0.52 o 
  -4   8   2       24.06       25.36      0.97 o 
  -3   8   2        1.63        0.90      0.30 o 
  -2   8   2        4.21        4.10      0.31 o 
  -1   8   2       64.42       68.45      1.69 o 
  -2  -8   3        2.92        3.67      0.52 o 
  -1  -8   3        0.31        0.59      0.26 o 
   0  -8   3       79.95       83.06      1.29 o 
   1  -8   3       10.68       10.24      0.42 o 
   2  -8   3       44.94       42.97      0.84 o 
   3  -8   3       39.31       37.67      0.79 o 
   4  -8   3        0.37        0.38      0.17 o 
  -3  -7   3        7.06        6.98      0.45 o 
  -2  -7   3        3.40        3.17      0.54 o 
  -1  -7   3        4.40        3.37      0.27 o 
   0  -7   3       11.94       12.61      0.43 o 
   1  -7   3      115.79      104.74      1.38 o 
   2  -7   3       33.21       34.50      0.70 o 
   3  -7   3       14.26       14.80      0.45 o 
   4  -7   3       10.30        8.76      0.37 o 
  -4  -6   3        4.13        3.79      0.30 o 
  -3  -6   3        0.55        0.27      0.15 o 
  -2  -6   3       18.35       17.22      0.50 o 
  -1  -6   3       16.23       12.50      0.40 o 
   0  -6   3      113.53      107.52      1.35 o 
   1  -6   3       24.73       22.75      0.52 o 
   2  -6   3      118.29      108.22      1.32 o 
   3  -6   3       23.18       24.02      0.53 o 
   4  -6   3        3.19        3.71      0.30 o 
   5  -6   3        8.75        8.23      0.52 o 
   6  -6   3        7.99        9.03      0.60 o 
  -4  -5   3       18.89       19.59      0.79 o 
  -3  -5   3       72.00       71.20      1.04 o 
  -2  -5   3      159.49      158.71      1.77 o 
  -1  -5   3       12.62       14.45      0.39 o 
   0  -5   3       49.35       48.89      0.50 o 
   1  -5   3      147.12      155.99      1.33 o 
   2  -5   3       23.97       23.55      0.39 o 
   3  -5   3        2.92        3.20      0.17 o 
   4  -5   3       23.97       26.22      0.52 o 
   5  -5   3       92.98       90.39      1.50 o 
   6  -5   3        8.78        9.63      0.60 o 
  -4  -4   3        1.97        2.69      0.17 o 
  -3  -4   3      566.75      555.84      3.92 o 
  -2  -4   3      227.58      225.03      1.76 o 
  -1  -4   3      430.60      444.65      3.13 o 
   0  -4   3        1.06        1.94      0.11 o 
   1  -4   3       21.57       22.15      0.35 o 
   2  -4   3       96.27       93.15      0.88 o 
   3  -4   3        0.21        0.90      0.12 o 
   4  -4   3      143.89      124.76      2.12 o 
   5  -4   3        4.78        6.56      0.30 o 
   6  -4   3       25.28       22.63      0.90 o 
   7  -4   3       41.28       40.09      1.31 o 
  -7  -3   3       73.70       85.95      1.87 o 
  -6  -3   3        2.24        2.59      0.30 o 
  -5  -3   3        4.12        3.76      0.25 o 
  -4  -3   3        3.82        3.07      0.19 o 
  -3  -3   3      455.97      453.64      3.21 o 
  -2  -3   3      248.96      244.76      1.83 o 
  -1  -3   3      726.42      753.91      5.06 o 
   0  -3   3       10.34       12.12      0.94 o 
   1  -3   3        1.89        2.51      0.12 o 
   2  -3   3        2.65        2.51      0.14 o 
   3  -3   3      141.24      147.62      1.47 o 
   4  -3   3       15.20       12.64      0.37 o 
   5  -3   3      375.96      350.80      3.20 o 
   6  -3   3       62.62       60.92      1.54 o 
   7  -3   3        5.93        5.32      0.49 o 
  -7  -2   3       10.38       11.09      0.60 o 
  -6  -2   3        0.53        0.11      0.15 o 
  -5  -2   3        4.36        6.80      0.30 o 
  -4  -2   3      122.78      127.21      1.09 o 
  -3  -2   3      136.33      124.78      1.04 o 
  -2  -2   3        4.29        4.58      0.14 o 
  -1  -2   3       69.15       67.34      0.60 o 
   0  -2   3        0.17        0.36      0.07 o 
   1  -2   3      242.43      252.44      1.81 o 
   2  -2   3      300.10      327.23      3.09 o 
   3  -2   3      272.71      273.01      2.44 o 
   4  -2   3      178.51      171.11      1.72 o 
   5  -2   3        3.56        3.39      0.22 o 
   6  -2   3        2.74        2.85      0.37 o 
   7  -2   3        1.63        1.76      0.34 o 
  -8  -1   3        0.71        0.97      0.26 o 
  -7  -1   3       18.40       15.47      0.71 o 
  -6  -1   3       57.90       59.95      1.35 o 
  -5  -1   3      195.72      190.67      1.99 o 
  -4  -1   3       94.60       94.49      0.83 o 
  -3  -1   3      141.74      144.61      1.11 o 
  -2  -1   3      335.40      326.37      2.25 o 
  -1  -1   3        2.40        4.71      0.36 o 
   0  -1   3      301.75      320.32      3.20 o 
   1  -1   3      568.89      580.04      4.66 o 
   2  -1   3      551.19      548.04      4.47 o 
   3  -1   3      523.74      519.97      7.17 o 
   4  -1   3      114.68      117.65      1.91 o 
   5  -1   3        0.67        0.65      0.14 o 
   6  -1   3       12.07       11.57      0.39 o 
   7  -1   3        0.26        0.15      0.19 o 
  -8   0   3       28.69       31.40      1.09 o 
  -7   0   3       61.12       51.85      1.31 o 
  -6   0   3       67.52       73.92      1.50 o 
  -5   0   3      295.75      301.57      2.85 o 
  -4   0   3        0.38        0.19      0.08 o 
  -3   0   3     1102.03     1142.46      9.54 o 
  -2   0   3      679.53      702.66      4.68 o 
  -1   0   3      476.74      498.46      3.32 o 
   0   0   3     1009.00      993.00      6.53 o 
   1   0   3      860.03      845.54      6.22 o 
   2   0   3       92.70       91.35      1.87 o 
   3   0   3      214.46      220.16      2.03 o 
   4   0   3       59.24       56.32      0.80 o 
   5   0   3        8.94        8.93      0.34 o 
   6   0   3        9.05        8.86      0.37 o 
   7   0   3        0.60        0.30      0.22 o 
  -8   1   3       66.86       68.41      1.65 o 
  -7   1   3        4.75        3.18      0.34 o 
  -6   1   3        4.93        4.65      0.49 o 
  -5   1   3       57.85       59.34      0.81 o 
  -4   1   3      185.38      197.37      1.89 o 
  -3   1   3       60.71       45.20      0.58 o 
  -2   1   3      191.62      200.27      1.48 o 
  -1   1   3      897.13      899.38      5.92 o 
   0   1   3       47.85       50.49      0.45 o 
   1   1   3      353.78      370.86      3.53 o 
   2   1   3       48.37       43.77      0.48 o 
   3   1   3      114.01      106.65      1.20 o 
   4   1   3       16.23       15.49      0.56 o 
   5   1   3        8.22        8.82      0.36 o 
   6   1   3        8.43        8.38      0.37 o 
  -8   2   3       23.13       26.83      1.01 o 
  -7   2   3       40.75       40.95      1.16 o 
  -6   2   3        1.34        1.53      0.77 o 
  -5   2   3      115.89      116.34      1.31 o 
  -4   2   3        1.32        1.36      0.24 o 
  -3   2   3      184.56      188.75      1.57 o 
  -2   2   3      662.59      671.38      4.44 o 
  -1   2   3      733.71      746.68      4.93 o 
   0   2   3      301.51      298.24      2.08 o 
   1   2   3       24.46       23.36      0.41 o 
   2   2   3        8.14        7.83      0.26 o 
   3   2   3       24.03       22.53      0.60 o 
   4   2   3       21.93       18.96      0.67 o 
   5   2   3        2.64        2.92      0.34 o 
   6   2   3        6.16        6.89      0.52 o 
  -8   3   3       11.57       10.19      0.64 o 
  -7   3   3       21.64       21.43      0.82 o 
  -6   3   3       93.40       88.82      1.29 o 
  -5   3   3        6.16        6.49      0.26 o 
  -4   3   3        0.89        1.61      0.13 o 
  -3   3   3       64.61       70.46      0.64 o 
  -2   3   3      327.79      357.31      2.49 o 
  -1   3   3      289.37      279.50      3.18 o 
   0   3   3       42.35       40.18      0.58 o 
   1   3   3       58.84       58.24      0.75 o 
   2   3   3        0.45        0.30      0.15 o 
   3   3   3        8.38        7.53      0.45 o 
   4   3   3        2.78        2.96      0.37 o 
   5   3   3        0.62        0.34      0.22 o 
  -8   4   3        3.57        2.47      0.37 o 
  -7   4   3        2.77        1.84      0.30 o 
  -6   4   3       39.07       37.18      0.68 o 
  -5   4   3       78.41       80.08      1.03 o 
  -4   4   3        1.93        1.05      0.19 o 
  -3   4   3       82.50       82.70      0.97 o 
  -2   4   3       57.12       61.97      0.82 o 
  -1   4   3        0.25        0.12      0.09 o 
   0   4   3       27.31       31.57      0.56 o 
   1   4   3       39.56       45.63      0.71 o 
   2   4   3        2.02        1.12      0.22 o 
   3   4   3       64.11       66.31      1.42 o 
   4   4   3        9.05       10.00      0.60 o 
  -7   5   3        3.39        2.74      0.34 o 
  -6   5   3       22.74       23.68      0.79 o 
  -5   5   3        5.45        5.28      0.37 o 
  -4   5   3      499.88      483.76      6.37 o 
  -3   5   3        1.53        3.71      0.75 o 
  -2   5   3       15.82       15.99      0.42 o 
  -1   5   3       76.70       77.91      1.04 o 
   0   5   3       10.33        7.77      0.32 o 
   1   5   3       18.90       22.37      0.75 o 
   2   5   3       13.61       17.50      0.71 o 
   3   5   3       73.09       73.73      1.65 o 
  -7   6   3       37.48       41.36      1.16 o 
  -6   6   3        2.77        3.93      0.41 o 
  -5   6   3      139.02      133.90      2.40 o 
  -4   6   3       28.35       31.28      0.97 o 
  -3   6   3       19.84       20.08      0.75 o 
  -2   6   3      107.40      110.96      1.39 o 
  -1   6   3      206.98      210.90      2.24 o 
   0   6   3        1.88        1.76      0.22 o 
   1   6   3       21.32       17.05      0.75 o 
   2   6   3       24.60       20.98      0.86 o 
  -6   7   3        0.18        0.11      0.22 o 
  -5   7   3        0.55        0.41      0.26 o 
  -4   7   3       39.52       38.51      1.16 o 
  -3   7   3        2.29        1.87      0.34 o 
  -2   7   3        5.82        6.44      0.33 o 
  -1   7   3        3.31        2.50      0.25 o 
   0   7   3        7.62        7.94      0.38 o 
  -2   8   3        3.36        3.48      0.41 o 
  -1  -8   4       18.11       19.62      0.60 o 
   0  -8   4        0.74        1.37      0.21 o 
   1  -8   4        1.38        1.22      0.21 o 
   2  -8   4        0.05       -0.04      0.12 o 
   3  -8   4        9.86        9.62      0.40 o 
   4  -8   4        0.83        0.75      0.22 o 
  -4  -7   4        5.86        6.19      0.39 o 
  -3  -7   4        8.21        8.46      0.43 o 
  -2  -7   4       52.71       52.29      0.97 o 
  -1  -7   4       14.13       14.75      0.49 o 
   0  -7   4        0.20        0.62      0.15 o 
   1  -7   4       10.58        9.21      0.37 o 
   2  -7   4        1.93        1.45      0.20 o 
   3  -7   4       53.34       52.87      0.90 o 
   4  -7   4       16.25       17.31      0.67 o 
   5  -7   4        1.51        1.80      0.30 o 
  -4  -6   4       21.02       22.27      0.62 o 
  -3  -6   4       11.25        9.64      0.39 o 
  -2  -6   4       12.01       10.58      0.39 o 
  -1  -6   4       10.45        8.67      0.36 o 
   0  -6   4       69.55       64.27      0.97 o 
   1  -6   4      116.24      108.11      1.34 o 
   2  -6   4      265.11      254.35      2.53 o 
   3  -6   4        1.95        2.02      0.16 o 
   4  -6   4        0.06       -0.04      0.11 o 
   5  -6   4       22.10       22.20      0.55 o 
   6  -6   4       73.59       71.86      1.76 o 
  -4  -5   4        3.81        4.28      0.28 o 
  -3  -5   4        0.06        0.00      0.10 o 
  -2  -5   4       37.24       34.71      0.66 o 
  -1  -5   4       62.32       66.70      0.93 o 
   0  -5   4       59.96       64.45      0.62 o 
   1  -5   4      303.58      295.54      2.27 o 
   2  -5   4       18.87       23.30      0.40 o 
   3  -5   4       19.76       18.26      0.36 o 
   4  -5   4      144.34      138.70      1.56 o 
   5  -5   4       64.52       61.33      1.09 o 
   6  -5   4       28.67       27.80      1.05 o 
  -5  -4   4       20.42       22.08      0.55 o 
  -4  -4   4      250.30      246.23      2.47 o 
  -3  -4   4       54.81       52.04      0.64 o 
  -2  -4   4       63.51       60.96      0.68 o 
  -1  -4   4      236.67      237.20      1.83 o 
   0  -4   4       12.13       14.65      0.28 o 
   1  -4   4        1.06        1.27      0.18 o 
   2  -4   4      377.69      371.44      2.71 o 
   3  -4   4       15.69       15.58      0.39 o 
   4  -4   4       19.04       20.28      0.47 o 
   5  -4   4       25.49       24.67      0.54 o 
   6  -4   4        0.01       -0.15      0.15 o 
  -7  -3   4        2.64        2.92      0.37 o 
  -6  -3   4       95.23      103.18      1.99 o 
  -5  -3   4        0.85        0.96      0.15 o 
  -4  -3   4      326.96      315.93      2.39 o 
  -3  -3   4      118.75      116.36      1.05 o 
  -2  -3   4       21.44       24.71      0.36 o 
  -1  -3   4      143.53      148.64      1.21 o 
   0  -3   4       19.04       16.95      0.28 o 
   1  -3   4        4.67        4.44      0.16 o 
   2  -3   4      212.86      215.89      3.67 o 
   3  -3   4       29.20       36.21      0.59 o 
   4  -3   4        3.45        2.71      0.20 o 
   5  -3   4        6.12        5.65      0.41 o 
   6  -3   4        0.05        0.11      0.13 o 
  -7  -2   4       10.23       14.05      0.67 o 
  -6  -2   4        0.07        0.75      0.19 o 
  -5  -2   4        2.13        2.09      0.20 o 
  -4  -2   4       16.57       16.39      0.41 o 
  -3  -2   4       22.49       21.98      0.33 o 
  -2  -2   4      250.56      248.79      3.17 o 
  -1  -2   4      115.04      128.48      1.25 o 
   0  -2   4     1078.74     1111.58      7.43 o 
   1  -2   4       47.45       49.53      0.51 o 
   2  -2   4       62.59       63.47      1.17 o 
   3  -2   4      138.07      140.26      1.46 o 
   4  -2   4        8.84        8.00      0.30 o 
   5  -2   4      349.44      336.33      4.98 o 
   6  -2   4      136.27      130.17      3.39 o 
  -8  -1   4        7.96        7.91      0.56 o 
  -7  -1   4        0.00        0.41      0.19 o 
  -6  -1   4        0.26        4.12      0.34 o 
  -5  -1   4       62.08       68.12      0.97 o 
  -4  -1   4       33.47       39.11      0.69 o 
  -3  -1   4      137.32      130.13      1.04 o 
  -2  -1   4      199.55      201.16      1.58 o 
  -1  -1   4     1270.72     1303.73     10.80 o 
   0  -1   4       14.34       20.50      0.27 o 
   1  -1   4      261.15      290.08      5.67 o 
   2  -1   4        5.59        6.32      0.22 o 
   3  -1   4      100.77      103.91      1.61 o 
   4  -1   4      171.75      166.42      1.75 o 
   5  -1   4       23.03       22.48      0.52 o 
   6  -1   4       22.80       22.40      0.58 o 
  -8   0   4       11.85       10.98      0.64 o 
  -7   0   4        0.88        1.80      0.30 o 
  -6   0   4        0.21        0.49      0.13 o 
  -5   0   4       49.65       48.81      0.75 o 
  -4   0   4       20.48       29.18      3.15 o 
  -3   0   4      176.81      184.41      1.77 o 
  -2   0   4      112.81      112.96      0.87 o 
  -1   0   4      185.31      201.00      1.44 o 
   0   0   4      561.53      584.99      3.91 o 
   1   0   4        2.81        3.43      0.19 o 
   2   0   4       29.54       31.98      0.51 o 
   3   0   4        5.35        5.22      0.22 o 
   4   0   4       20.30       21.05      0.60 o 
   5   0   4       22.12       20.34      0.53 o 
   6   0   4       12.78       12.87      0.45 o 
  -8   1   4        0.04        0.19      0.19 o 
  -7   1   4        4.81        3.45      0.37 o 
  -6   1   4        3.27        3.68      0.25 o 
  -5   1   4       56.53       52.24      0.77 o 
  -4   1   4       95.51       95.58      1.10 o 
  -3   1   4        4.25        3.74      0.21 o 
  -2   1   4        0.00        0.34      0.07 o 
  -1   1   4      529.54      530.85      4.37 o 
   0   1   4       13.82       15.46      0.48 o 
   1   1   4       35.71       33.37      0.37 o 
   2   1   4        0.01        0.00      0.06 o 
   3   1   4       53.60       51.99      0.77 o 
   4   1   4        5.63        5.14      0.26 o 
   5   1   4        1.56        1.66      0.20 o 
   6   1   4        0.26        0.04      0.22 o 
  -8   2   4      125.35      135.36      2.55 o 
  -7   2   4        7.22        8.36      0.37 o 
  -6   2   4        6.12        4.80      0.25 o 
  -5   2   4      359.78      339.44      3.17 o 
  -4   2   4       64.11       63.84      0.82 o 
  -3   2   4      110.96      127.33      1.04 o 
  -2   2   4       52.66       55.12      0.53 o 
  -1   2   4      283.52      297.80      2.10 o 
   0   2   4      308.82      285.08      2.52 o 
   1   2   4        8.34        9.01      0.20 o 
   2   2   4        0.14        0.07      0.09 o 
   3   2   4        0.86        0.45      0.19 o 
   4   2   4       21.68       21.92      0.75 o 
   5   2   4        0.00       -0.15      0.19 o 
  -8   3   4        0.36        0.56      0.26 o 
  -7   3   4       16.89       16.73      0.46 o 
  -6   3   4        5.39        5.77      0.45 o 
  -5   3   4      255.74      260.48      2.53 o 
  -4   3   4        0.39        0.31      0.09 o 
  -3   3   4      157.86      165.03      1.86 o 
  -2   3   4      205.09      212.00      1.98 o 
  -1   3   4        8.35       10.26      0.28 o 
   0   3   4       83.42       85.41      1.46 o 
   1   3   4        2.78        3.48      0.34 o 
   2   3   4       34.27       34.36      0.90 o 
   3   3   4      103.69       96.92      1.80 o 
   4   3   4      189.94      185.91      2.92 o 
  -8   4   4       13.21       13.94      0.71 o 
  -7   4   4        1.89        2.12      0.21 o 
  -6   4   4        8.24        7.72      0.45 o 
  -5   4   4        8.47        7.72      0.41 o 
  -4   4   4       35.85       32.41      0.86 o 
  -3   4   4        8.99        7.79      0.41 o 
  -2   4   4       45.94       52.58      0.75 o 
  -1   4   4        0.58        0.58      0.13 o 
   0   4   4       28.75       30.67      0.57 o 
   1   4   4       18.77       16.97      0.64 o 
   2   4   4        0.42        0.64      0.22 o 
   3   4   4       26.50       24.99      0.86 o 
   4   4   4        9.85       12.18      0.67 o 
  -7   5   4       21.43       20.76      0.79 o 
  -5   5   4        8.15        7.23      0.45 o 
  -4   5   4      144.37      144.84      2.44 o 
  -3   5   4       27.37       26.38      0.82 o 
  -2   5   4      103.45      106.38      1.29 o 
  -1   5   4       11.98       11.22      0.37 o 
   0   5   4       32.17       32.46      0.75 o 
   1   5   4       23.67       21.84      0.79 o 
   2   5   4        1.61        1.35      0.30 o 
   3   5   4        6.13        6.82      0.52 o 
  -7   6   4        9.33        9.33      0.56 o 
  -6   6   4        0.29        0.41      0.26 o 
  -5   6   4       32.21       32.26      1.01 o 
  -4   6   4      179.42      181.33      3.00 o 
  -3   6   4        2.84        3.37      0.37 o 
  -2   6   4      120.90      121.20      1.49 o 
  -1   6   4       10.39       10.98      0.40 o 
   0   6   4        1.15        0.94      0.26 o 
   1   6   4        1.14        1.61      0.34 o 
  -5   7   4        0.15        0.11      0.22 o 
  -4   7   4        0.10        0.04      0.22 o 
  -3   7   4        2.11        2.10      0.37 o 
  -2   7   4       39.10       41.79      0.83 o 
  -1   7   4        5.71        6.36      0.36 o 
   0   7   4       17.85       18.47      0.82 o 
  -1  -8   5       22.17       21.23      0.63 o 
   0  -8   5       65.37       64.08      1.78 o 
   1  -8   5       26.68       29.71      0.72 o 
   2  -8   5       11.94       13.31      0.66 o 
   3  -8   5       45.89       47.53      1.05 o 
  -4  -7   5        0.05        0.07      0.22 o 
  -3  -7   5        8.68        6.90      0.39 o 
  -2  -7   5      131.83      128.61      1.69 o 
  -1  -7   5        1.10        0.52      0.15 o 
   0  -7   5       19.70       17.46      0.51 o 
   1  -7   5        0.22        0.08      0.24 o 
   2  -7   5       23.84       23.95      0.59 o 
   3  -7   5       46.56       49.49      1.16 o 
   4  -7   5       36.63       37.73      1.01 o 
   5  -7   5        0.04        0.19      0.22 o 
  -5  -6   5        1.51        1.50      0.41 o 
  -4  -6   5        7.90        8.54      0.38 o 
  -3  -6   5        2.95        3.05      0.26 o 
  -2  -6   5        9.39       10.17      0.39 o 
  -1  -6   5       25.27       23.38      0.58 o 
   0  -6   5       12.51       11.10      0.38 o 
   1  -6   5       18.64       19.24      0.41 o 
   2  -6   5       94.20       93.78      1.01 o 
   3  -6   5        3.76        4.05      0.37 o 
   4  -6   5       49.56       48.65      1.16 o 
   5  -6   5        3.25        3.17      0.26 o 
  -5  -5   5        0.03        0.19      0.26 o 
  -4  -5   5      170.75      168.34      3.65 o 
  -3  -5   5       33.24       31.57      0.51 o 
  -2  -5   5       24.29       22.94      0.41 o 
  -1  -5   5       50.88       49.13      0.63 o 
   0  -5   5        0.18        0.30      0.07 o 
   1  -5   5      318.55      316.71      2.45 o 
   2  -5   5      584.14      575.90      4.10 o 
   3  -5   5       18.79       18.37      0.46 o 
   4  -5   5       67.23       65.43      0.97 o 
   5  -5   5        0.35        0.30      0.15 o 
   6  -5   5       24.27       23.57      1.01 o 
  -6  -4   5       21.71       22.59      0.86 o 
  -5  -4   5      137.04      134.68      2.08 o 
  -4  -4   5       19.11       21.03      0.40 o 
  -3  -4   5      181.34      179.78      1.53 o 
  -2  -4   5        5.93        6.74      0.22 o 
  -1  -4   5      149.94      142.11      1.23 o 
   0  -4   5      147.42      155.88      1.31 o 
   1  -4   5      251.70      248.99      1.95 o 
   2  -4   5       29.18       27.05      0.47 o 
   3  -4   5      125.34      122.16      1.39 o 
   4  -4   5      188.83      181.73      2.34 o 
   5  -4   5        7.41        7.36      0.32 o 
   6  -4   5       15.79       15.82      0.90 o 
  -7  -3   5        9.75       12.21      0.67 o 
  -6  -3   5       23.19       25.06      0.62 o 
  -5  -3   5       26.19       22.09      0.55 o 
  -4  -3   5      449.26      428.38      4.00 o 
  -3  -3   5        4.07        4.27      0.23 o 
  -2  -3   5       12.63       13.79      0.27 o 
  -1  -3   5      104.39      112.03      0.98 o 
   0  -3   5       12.01       11.08      0.24 o 
   1  -3   5       32.36       31.15      0.43 o 
   2  -3   5      599.01      607.84      8.69 o 
   3  -3   5        4.55        5.34      0.24 o 
   4  -3   5        0.00        0.11      0.11 o 
   5  -3   5       11.32       10.29      0.38 o 
   6  -3   5        1.17        1.07      0.20 o 
  -7  -2   5        0.37        0.22      0.19 o 
  -6  -2   5       15.36       16.46      0.49 o 
  -5  -2   5       24.30       23.44      0.54 o 
  -4  -2   5        0.49        0.76      0.14 o 
  -3  -2   5        0.21        0.30      0.06 o 
  -2  -2   5       35.52       33.98      0.42 o 
  -1  -2   5      178.49      174.02      1.36 o 
   0  -2   5      281.70      275.89      2.01 o 
   1  -2   5      424.01      447.92      3.14 o 
   2  -2   5       55.08       62.02      0.81 o 
   3  -2   5        1.26        0.97      0.22 o 
   4  -2   5        0.02       -0.08      0.08 o 
   5  -2   5       14.80       15.13      0.44 o 
   6  -2   5        0.90        1.09      0.30 o 
  -8  -1   5        4.95        3.48      0.41 o 
  -7  -1   5       28.23       26.04      0.94 o 
  -6  -1   5        1.65        2.11      0.20 o 
  -5  -1   5        1.56        0.81      0.19 o 
  -4  -1   5       71.50       73.19      0.98 o 
  -3  -1   5       13.37       12.04      0.31 o 
  -2  -1   5        1.88        2.89      0.12 o 
  -1  -1   5       87.37       82.11      0.73 o 
   0  -1   5      513.42      509.74      3.48 o 
   1  -1   5      487.89      495.35      4.47 o 
   2  -1   5        8.45       10.85      0.31 o 
   3  -1   5       29.59       30.71      0.57 o 
   4  -1   5       17.03       16.24      0.43 o 
   5  -1   5       65.64       66.50      1.01 o 
   6  -1   5       47.53       47.08      0.71 o 
  -8   0   5        3.45        3.26      0.41 o 
  -7   0   5       35.96       27.14      0.65 o 
  -6   0   5       11.61        5.14      0.26 o 
  -5   0   5       38.48       31.47      0.61 o 
  -4   0   5       30.93       33.31      0.82 o 
  -3   0   5        0.67        1.08      0.12 o 
  -2   0   5        6.11        6.27      0.21 o 
  -1   0   5     1120.83     1144.55      7.51 o 
   0   0   5      785.84      812.83      4.72 o 
   1   0   5      623.52      640.81      5.25 o 
   2   0   5        9.19        8.78      0.28 o 
   3   0   5       50.51       47.42      0.73 o 
   4   0   5        0.04       -0.02      0.11 o 
   5   0   5      143.93      139.47      1.70 o 
   6   0   5       34.42       35.38      0.79 o 
  -8   1   5        8.99       11.13      0.64 o 
  -7   1   5        4.46        3.16      0.24 o 
  -6   1   5        8.78        6.28      0.28 o 
  -5   1   5        3.94        5.36      0.24 o 
  -4   1   5      412.45      400.78      5.66 o 
  -3   1   5      506.31      488.36      4.25 o 
  -2   1   5       71.81       80.48      0.70 o 
  -1   1   5       48.33       49.01      0.48 o 
   0   1   5       22.63       21.37      0.31 o 
   1   1   5       14.71       13.56      0.47 o 
   2   1   5       16.69       15.09      0.30 o 
   3   1   5      275.97      268.61      2.90 o 
   4   1   5       16.77       15.72      0.46 o 
   5   1   5        0.15        0.22      0.22 o 
  -8   2   5       54.37       58.75      1.50 o 
  -7   2   5        0.18        0.19      0.13 o 
  -6   2   5       87.62       78.73      1.09 o 
  -5   2   5      290.17      268.00      2.61 o 
  -4   2   5      187.94      190.54      1.91 o 
  -3   2   5      480.43      489.17      4.26 o 
  -2   2   5      160.09      169.58      1.31 o 
  -1   2   5       13.22       10.98      0.23 o 
   0   2   5      176.34      173.67      1.86 o 
   1   2   5       40.03       38.25      0.86 o 
   2   2   5        0.15        0.07      0.15 o 
   3   2   5       51.42       48.14      1.12 o 
   4   2   5       17.76       17.50      0.75 o 
   5   2   5       19.02       20.16      0.86 o 
  -8   3   5       50.35       54.44      1.42 o 
  -7   3   5       17.38       19.25      0.50 o 
  -6   3   5       65.74       63.26      0.95 o 
  -5   3   5      219.83      217.80      2.21 o 
  -4   3   5       26.09       24.69      0.47 o 
  -3   3   5      182.42      191.34      2.77 o 
  -2   3   5       19.26       20.59      0.52 o 
  -1   3   5       10.21        9.48      0.39 o 
   0   3   5        4.47        4.76      0.22 o 
   1   3   5       97.45       95.43      1.65 o 
   2   3   5        9.46        8.62      0.49 o 
   3   3   5       20.90       21.88      0.82 o 
   4   3   5       11.57       11.91      0.67 o 
  -8   4   5        0.19        0.19      0.19 o 
  -7   4   5       17.24       16.56      0.67 o 
  -6   4   5        1.25        1.09      0.26 o 
  -5   4   5       71.34       74.07      1.50 o 
  -4   4   5        0.29        0.26      0.15 o 
  -3   4   5       34.86       35.67      0.90 o 
  -2   4   5       94.43       88.17      1.08 o 
  -1   4   5       33.48       32.20      0.58 o 
   0   4   5       27.55       27.61      0.79 o 
   1   4   5       65.56       65.27      1.39 o 
   2   4   5       18.81       17.98      0.75 o 
   3   4   5      153.72      152.86      2.62 o 
  -8   5   5        3.96        4.12      0.41 o 
  -7   5   5       22.81       22.89      0.86 o 
  -6   5   5       25.11       26.19      0.90 o 
  -5   5   5       47.25       46.68      1.20 o 
  -4   5   5        0.30        0.22      0.19 o 
  -3   5   5       43.67       40.91      1.05 o 
  -2   5   5       26.35       23.37      0.53 o 
  -1   5   5       82.71       78.60      1.09 o 
   0   5   5       65.82       69.12      1.46 o 
   1   5   5       65.65       62.08      1.46 o 
   2   5   5       33.78       34.28      1.09 o 
  -6   6   5        0.03       -0.11      0.19 o 
  -5   6   5       53.32       51.78      1.35 o 
  -4   6   5        0.22        0.37      0.22 o 
  -3   6   5        8.64       10.00      0.56 o 
  -2   6   5       15.57       13.68      0.44 o 
  -1   6   5        2.97        2.72      0.26 o 
   0   6   5       11.69       10.64      0.60 o 
  -4   7   5        1.64        1.80      0.37 o 
  -3   7   5       29.69       37.09      1.16 o 
  -2   7   5        4.59        4.87      0.45 o 
  -1   7   5        0.15        0.07      0.26 o 
   0  -8   6       18.97       21.88      0.63 o 
   1  -8   6        8.17        9.85      0.66 o 
   2  -8   6        1.28        1.46      0.37 o 
  -3  -7   6       13.48       14.26      0.50 o 
  -2  -7   6       56.96       56.45      1.02 o 
  -1  -7   6        5.04        5.11      0.32 o 
   0  -7   6       13.52       15.29      0.50 o 
   1  -7   6       46.97       47.44      0.88 o 
   2  -7   6       27.35       29.06      0.67 o 
   3  -7   6       46.17       48.26      1.16 o 
   4  -7   6       65.47       71.22      1.50 o 
  -5  -6   6        1.07        0.79      0.34 o 
  -4  -6   6        1.20        0.97      0.34 o 
  -3  -6   6       56.68       53.67      1.31 o 
  -2  -6   6      162.98      159.13      1.88 o 
  -1  -6   6      225.39      214.69      2.30 o 
   0  -6   6       32.41       32.10      0.55 o 
   1  -6   6       24.53       24.62      0.47 o 
   2  -6   6       13.46       13.51      0.35 o 
   3  -6   6       22.91       25.82      0.60 o 
   4  -6   6       54.52       58.13      0.97 o 
   5  -6   6        2.37        1.68      0.22 o 
  -5  -5   6        5.30        5.47      0.52 o 
  -4  -5   6       19.58       20.40      0.57 o 
  -3  -5   6       67.22       66.12      0.81 o 
  -2  -5   6       15.58       14.68      0.41 o 
  -1  -5   6       36.62       36.02      0.54 o 
   0  -5   6       95.29       92.44      0.98 o 
   1  -5   6      439.05      436.38      3.48 o 
   2  -5   6        0.01        0.22      0.12 o 
   3  -5   6        6.94        6.85      0.31 o 
   4  -5   6        0.07        0.15      0.13 o 
   5  -5   6       23.75       23.73      0.61 o 
  -7  -4   6       25.38       27.35      1.01 o 
  -6  -4   6       27.91       31.56      0.75 o 
  -5  -4   6        1.83        1.28      0.21 o 
  -4  -4   6        1.73        1.67      0.21 o 
  -3  -4   6       71.29       70.19      0.80 o 
  -2  -4   6       12.54       12.52      0.30 o 
  -1  -4   6       20.80       18.19      0.34 o 
   0  -4   6      112.75      109.09      0.92 o 
   1  -4   6      265.95      268.78      2.12 o 
   2  -4   6        0.27        0.54      0.34 o 
   3  -4   6        0.92        0.56      0.22 o 
   4  -4   6        0.10       -0.07      0.11 o 
   5  -4   6        0.07        0.15      0.13 o 
   6  -4   6        3.81        3.30      0.41 o 
  -7  -3   6       55.30       58.82      1.50 o 
  -6  -3   6        7.69        8.42      0.38 o 
  -5  -3   6        7.36        7.22      0.34 o 
  -4  -3   6      366.97      357.59      3.62 o 
  -3  -3   6       84.79       82.59      0.84 o 
  -2  -3   6       85.13       86.74      0.85 o 
  -1  -3   6       18.39       16.29      0.30 o 
   0  -3   6      107.40      109.96      1.00 o 
   1  -3   6      160.97      156.53      1.33 o 
   2  -3   6      236.36      221.51      2.17 o 
   3  -3   6       37.48       36.25      0.67 o 
   4  -3   6       12.16       12.46      0.40 o 
   5  -3   6        5.75        6.33      0.32 o 
   6  -3   6       70.13       72.20      1.50 o 
  -7  -2   6        9.81        8.62      0.56 o 
  -6  -2   6        7.35        7.57      0.36 o 
  -5  -2   6      167.76      152.23      1.79 o 
  -4  -2   6        5.75        4.89      0.26 o 
  -3  -2   6      566.36      559.32      3.89 o 
  -2  -2   6      307.42      309.11      2.27 o 
  -1  -2   6      137.95      137.55      1.16 o 
   0  -2   6       39.95       44.54      0.52 o 
   1  -2   6       18.78       18.61      0.32 o 
   2  -2   6      232.13      234.42      2.26 o 
   3  -2   6       59.29       55.05      0.84 o 
   4  -2   6       43.54       42.87      0.77 o 
   5  -2   6        3.34        3.01      0.26 o 
  -8  -1   6        3.19        3.67      0.41 o 
  -7  -1   6        3.95        3.99      0.29 o 
  -6  -1   6        2.58        2.18      0.21 o 
  -5  -1   6        6.44        5.49      0.28 o 
  -4  -1   6      672.35      635.92      9.40 o 
  -3  -1   6       42.66       43.05      0.69 o 
  -2  -1   6      502.68      490.97      3.40 o 
  -1  -1   6       25.56       25.59      0.35 o 
   0  -1   6        4.52        5.66      0.21 o 
   1  -1   6       30.01       28.11      0.50 o 
   2  -1   6       63.31       55.87      0.80 o 
   3  -1   6        5.44        5.50      0.26 o 
   4  -1   6        0.28        0.43      0.13 o 
   5  -1   6       32.91       32.32      0.71 o 
  -8   0   6        1.51        1.50      0.30 o 
  -7   0   6        0.02        0.34      0.14 o 
  -6   0   6       49.36       48.01      0.85 o 
  -5   0   6       11.93       10.06      0.34 o 
  -4   0   6       55.83       58.67      0.85 o 
  -3   0   6       23.30       24.44      0.96 o 
  -2   0   6       88.34       84.08      0.88 o 
  -1   0   6       41.02       44.83      0.43 o 
   0   0   6      304.84      306.38      2.23 o 
   1   0   6       22.42       22.68      1.09 o 
   2   0   6       49.69       46.13      0.71 o 
   3   0   6        7.09        6.36      0.28 o 
   4   0   6        5.51        4.88      0.28 o 
   5   0   6        1.76        1.13      0.21 o 
  -8   1   6        8.61        9.59      0.60 o 
  -7   1   6       11.83       15.13      0.48 o 
  -6   1   6      285.63      263.97      2.21 o 
  -5   1   6        4.95        6.20      0.26 o 
  -4   1   6        0.55        0.76      0.12 o 
  -3   1   6       72.14       67.03      0.87 o 
  -2   1   6       21.22       20.91      0.30 o 
  -1   1   6      201.51      205.97      2.02 o 
   0   1   6      949.59      956.52      7.92 o 
   1   1   6        0.03        0.14      0.09 o 
   2   1   6      121.61      122.90      1.14 o 
   3   1   6        7.88        8.06      0.34 o 
   4   1   6        0.12        0.34      0.22 o 
  -8   2   6       54.64       53.27      1.57 o 
  -7   2   6       91.74       87.12      1.24 o 
  -6   2   6        2.52        3.75      0.24 o 
  -5   2   6      353.55      331.79      4.21 o 
  -4   2   6       62.96       59.97      0.83 o 
  -3   2   6      111.04      111.78      1.85 o 
  -2   2   6       13.70       17.16      0.29 o 
  -1   2   6       35.31       35.33      0.45 o 
   0   2   6       23.74       18.77      0.60 o 
   1   2   6      301.56      285.60      3.71 o 
   2   2   6       26.88       25.21      0.79 o 
   3   2   6       17.67       16.90      0.71 o 
   4   2   6        0.35        0.00      0.22 o 
  -8   3   6       16.27       17.10      0.53 o 
  -7   3   6        0.20        0.30      0.13 o 
  -6   3   6      204.18      194.13      2.12 o 
  -5   3   6       31.50       28.89      0.86 o 
  -4   3   6        6.68        6.63      0.41 o 
  -3   3   6       11.38       12.06      0.49 o 
  -2   3   6       21.43       23.83      0.46 o 
  -1   3   6        8.42        8.45      0.29 o 
   0   3   6      230.93      226.82      3.11 o 
   1   3   6       59.23       55.37      1.24 o 
   2   3   6        1.20        1.50      0.30 o 
   3   3   6        4.17        4.08      0.45 o 
  -8   4   6       11.56       11.31      0.60 o 
  -7   4   6        5.37        5.40      0.45 o 
  -6   4   6        0.05        0.11      0.19 o 
  -5   4   6        1.16        1.31      0.30 o 
  -4   4   6        6.72        5.43      0.37 o 
  -3   4   6       31.76       31.92      0.90 o 
  -2   4   6       33.46       31.60      0.75 o 
  -1   4   6       66.53       66.15      0.94 o 
   0   4   6        1.48        1.69      0.30 o 
   1   4   6        0.10        0.34      0.22 o 
   2   4   6        6.83        6.67      0.52 o 
  -7   5   6        2.48        2.74      0.37 o 
  -6   5   6        8.06        8.02      0.52 o 
  -5   5   6        0.55        0.37      0.26 o 
  -4   5   6       14.02       12.14      0.60 o 
  -3   5   6       21.81       21.51      0.79 o 
  -2   5   6       33.64       30.98      0.90 o 
  -1   5   6       14.60       15.23      0.77 o 
   0   5   6        6.49        5.92      0.49 o 
   1   5   6        0.13        0.07      0.26 o 
  -5   6   6        0.13        0.04      0.22 o 
  -4   6   6        0.73        0.67      0.26 o 
  -3   6   6       37.67       37.84      1.12 o 
  -2   6   6      135.83      133.83      2.40 o 
  -1   6   6      164.05      160.28      2.66 o 
   0   6   6       15.23       15.89      0.75 o 
   1  -8   7       23.88       25.63      1.05 o 
  -3  -7   7        4.74        4.61      0.41 o 
  -2  -7   7        1.66        1.61      0.22 o 
  -1  -7   7        1.97        1.62      0.21 o 
   0  -7   7        3.48        4.58      0.30 o 
   1  -7   7        0.06        0.11      0.14 o 
   2  -7   7       10.35        9.78      0.52 o 
   3  -7   7        0.07        0.03      0.14 o 
  -4  -6   7        0.08        0.11      0.30 o 
  -3  -6   7       60.26       63.08      1.04 o 
  -2  -6   7        1.49        1.75      0.17 o 
  -1  -6   7       47.10       46.09      0.68 o 
   0  -6   7       23.29       22.95      0.47 o 
   1  -6   7        6.53        5.44      0.25 o 
   2  -6   7      135.72      137.49      2.59 o 
   3  -6   7       45.41       47.98      0.88 o 
   4  -6   7       15.41       16.05      0.51 o 
  -6  -5   7        7.24        7.64      0.64 o 
  -5  -5   7       12.61       13.31      0.66 o 
  -4  -5   7        0.18        0.15      0.24 o 
  -3  -5   7        4.03        4.64      0.22 o 
  -2  -5   7      385.79      371.81      2.86 o 
  -1  -5   7       37.91       34.21      0.54 o 
   0  -5   7        6.77        6.71      0.25 o 
   1  -5   7        9.62       10.62      0.31 o 
   2  -5   7      106.21      102.95      1.34 o 
   3  -5   7        0.72        0.63      0.17 o 
   4  -5   7        3.49        4.56      0.30 o 
  -6  -4   7       80.71       86.48      1.37 o 
  -5  -4   7        2.27        2.74      0.26 o 
  -4  -4   7        0.53        0.64      0.15 o 
  -3  -4   7       97.46       93.98      0.98 o 
  -2  -4   7       32.87       29.06      0.47 o 
  -1  -4   7      143.00      130.13      1.39 o 
   0  -4   7       10.84        9.84      0.28 o 
   1  -4   7       72.52       70.31      0.81 o 
   2  -4   7        0.30        0.26      0.12 o 
   3  -4   7        4.05        4.95      0.29 o 
   4  -4   7        9.95        9.35      0.38 o 
   5  -4   7        9.61       10.15      0.56 o 
  -7  -3   7        0.23       -0.05      0.30 o 
  -6  -3   7        0.00       -0.09      0.12 o 
  -5  -3   7       41.64       40.55      0.82 o 
  -4  -3   7      176.42      169.06      1.96 o 
  -3  -3   7        8.60        8.52      0.24 o 
  -2  -3   7       24.73       27.12      0.42 o 
  -1  -3   7        4.82        3.73      0.17 o 
   0  -3   7        0.26        0.27      0.07 o 
   1  -3   7       20.58       18.12      0.45 o 
   2  -3   7        6.38        6.50      0.29 o 
   3  -3   7       20.68       23.43      0.55 o 
   4  -3   7        6.61        6.02      0.31 o 
   5  -3   7        0.10        0.05      0.14 o 
  -7  -2   7       18.78       18.17      0.58 o 
  -6  -2   7       19.30       17.50      0.54 o 
  -5  -2   7       68.92       68.33      1.07 o 
  -4  -2   7      269.15      255.10      3.97 o 
  -3  -2   7        5.46        5.66      0.28 o 
  -2  -2   7      279.59      276.19      2.10 o 
  -1  -2   7        1.43        1.78      0.13 o 
   0  -2   7        6.78        7.47      0.20 o 
   1  -2   7       65.82       61.42      0.87 o 
   2  -2   7       10.52        9.20      0.39 o 
   3  -2   7       30.73       31.62      0.73 o 
   4  -2   7       17.36       16.08      0.49 o 
   5  -2   7        2.03        1.93      0.23 o 
  -7  -1   7       50.25       49.98      0.95 o 
  -6  -1   7        0.13        0.00      0.12 o 
  -5  -1   7        4.43        3.53      0.28 o 
  -4  -1   7       54.51       51.67      0.99 o 
  -3  -1   7      281.23      272.37      2.69 o 
  -2  -1   7       13.59       14.43      0.26 o 
  -1  -1   7        7.63        7.22      0.20 o 
   0  -1   7        2.37        2.33      0.14 o 
   1  -1   7       77.53       76.35      1.00 o 
   2  -1   7       74.22       71.18      1.00 o 
   3  -1   7       69.91       64.48      0.97 o 
   4  -1   7        1.31        1.10      0.28 o 
   5  -1   7        4.43        4.23      0.45 o 
  -8   0   7       11.50       10.82      0.52 o 
  -7   0   7        0.78        0.64      0.17 o 
  -6   0   7       11.03        8.63      0.36 o 
  -5   0   7        8.97        7.64      0.32 o 
  -4   0   7      398.40      386.44      3.63 o 
  -3   0   7      445.15      416.02      3.81 o 
  -2   0   7       15.02       15.05      0.28 o 
  -1   0   7        3.38        4.25      0.20 o 
   0   0   7       38.79       36.67      0.61 o 
   1   0   7       70.23       72.28      1.14 o 
   2   0   7      118.92      111.18      1.54 o 
   3   0   7        7.11        6.39      0.30 o 
   4   0   7        0.34        0.06      0.11 o 
  -8   1   7       48.19       50.17      1.46 o 
  -7   1   7       11.47       12.44      0.45 o 
  -6   1   7      108.93      104.69      1.13 o 
  -5   1   7       82.28       77.43      1.42 o 
  -4   1   7        2.58        2.72      0.19 o 
  -3   1   7        0.06       -0.02      0.08 o 
  -2   1   7      115.11      114.50      0.99 o 
  -1   1   7      193.01      194.07      1.52 o 
   0   1   7       59.62       60.55      1.44 o 
   1   1   7       51.58       51.66      0.92 o 
   2   1   7       12.63       13.64      0.41 o 
   3   1   7       93.65       87.41      1.72 o 
   4   1   7        1.33        1.35      0.30 o 
  -8   2   7        8.11        8.58      0.42 o 
  -7   2   7       21.55       22.99      0.60 o 
  -6   2   7       18.80       17.23      0.48 o 
  -5   2   7      127.63      123.46      2.04 o 
  -4   2   7        3.84        4.07      0.34 o 
  -3   2   7        1.63        1.26      0.19 o 
  -2   2   7       28.96       28.88      0.50 o 
  -1   2   7       31.31       33.32      0.56 o 
   0   2   7       31.48       29.04      0.79 o 
   1   2   7       14.15       13.97      0.60 o 
   2   2   7       22.52       22.18      0.79 o 
   3   2   7       13.85       12.40      0.64 o 
  -8   3   7        2.44        2.14      0.25 o 
  -7   3   7       19.48       17.87      0.71 o 
  -6   3   7       82.03       75.61      1.57 o 
  -5   3   7      265.27      266.16      3.90 o 
  -4   3   7       76.19       71.04      1.46 o 
  -3   3   7       11.62       12.14      0.52 o 
  -2   3   7        2.67        2.71      0.28 o 
  -1   3   7       54.03       57.09      0.83 o 
   0   3   7       24.58       24.99      0.79 o 
   1   3   7      164.38      165.60      2.66 o 
   2   3   7        7.78        8.35      0.56 o 
  -7   4   7        0.48        0.82      0.26 o 
  -6   4   7        9.71        8.47      0.52 o 
  -5   4   7       83.33       83.62      1.72 o 
  -4   4   7        2.27        2.36      0.34 o 
  -3   4   7       37.77       43.12      1.09 o 
  -2   4   7       10.23        9.82      0.49 o 
  -1   4   7       44.82       43.95      1.09 o 
   0   4   7      144.69      148.55      2.44 o 
   1   4   7       18.34       20.01      0.82 o 
  -6   5   7       42.01       40.95      1.20 o 
  -5   5   7       79.27       84.00      1.80 o 
  -4   5   7       86.38       84.86      1.80 o 
  -3   5   7       12.94       15.02      0.67 o 
  -1   5   7        3.25        3.37      0.41 o 
   0   5   7        2.08        2.10      0.37 o 
  -4   6   7        0.11        0.04      0.22 o 
  -1   6   7        0.29        0.11      0.26 o 
  -3  -7   8        2.09        2.62      0.34 o 
  -2  -7   8        0.77        0.73      0.19 o 
  -1  -7   8       26.76       25.52      0.65 o 
   0  -7   8        0.35        0.22      0.22 o 
   1  -7   8       17.05       17.71      0.55 o 
   2  -7   8        3.62        3.63      0.45 o 
  -4  -6   8        0.94        0.75      0.34 o 
  -3  -6   8       32.20       34.30      0.90 o 
  -2  -6   8        2.14        2.18      0.18 o 
  -1  -6   8      114.13      112.53      1.06 o 
   0  -6   8        0.59        0.78      0.16 o 
   1  -6   8       19.82       20.16      0.55 o 
   2  -6   8       58.18       58.18      1.00 o 
   3  -6   8        0.17        0.28      0.17 o 
  -5  -5   8        0.30        0.31      0.16 o 
  -4  -5   8        1.47        1.52      0.23 o 
  -3  -5   8       27.35       28.87      0.53 o 
  -2  -5   8       39.58       40.42      0.62 o 
  -1  -5   8      122.88      120.36      1.22 o 
   0  -5   8        0.06        0.12      0.12 o 
   1  -5   8       29.98       29.59      0.65 o 
   2  -5   8       67.34       71.07      1.10 o 
   3  -5   8       13.26       13.61      0.56 o 
  -6  -4   8        2.26        3.02      0.30 o 
  -5  -4   8        4.71        4.40      0.54 o 
  -4  -4   8        0.02        0.07      0.12 o 
  -3  -4   8        7.09        7.06      0.36 o 
  -2  -4   8      141.17      134.97      1.28 o 
  -1  -4   8        2.79        1.73      0.15 o 
   0  -4   8       49.36       46.97      0.66 o 
   1  -4   8       11.28        9.87      0.47 o 
   2  -4   8        0.96        0.84      0.17 o 
   3  -4   8        7.92        7.87      0.35 o 
   4  -4   8        1.10        0.92      0.19 o 
  -7  -3   8      219.97      240.57      4.12 o 
  -6  -3   8        7.92        9.39      0.43 o 
  -5  -3   8       55.58       54.03      1.01 o 
  -4  -3   8       20.64       19.96      0.54 o 
  -3  -3   8        0.02       -0.03      0.12 o 
  -2  -3   8       55.06       45.57      0.60 o 
  -1  -3   8        8.75        4.60      0.23 o 
   0  -3   8        9.15       11.85      0.30 o 
   1  -3   8       19.45       19.32      0.50 o 
   2  -3   8       41.80       37.30      0.73 o 
   3  -3   8       23.07       24.33      0.60 o 
   4  -3   8       13.01       14.63      0.50 o 
  -7  -2   8        0.31        0.42      0.18 o 
  -6  -2   8      142.16      141.92      1.85 o 
  -5  -2   8      186.43      181.75      2.13 o 
  -4  -2   8       18.70       17.73      0.50 o 
  -3  -2   8        3.58        3.73      0.25 o 
  -2  -2   8        0.01        0.26      0.15 o 
  -1  -2   8       31.11       24.41      0.40 o 
   0  -2   8       35.52       30.98      0.64 o 
   1  -2   8       48.90       46.57      0.77 o 
   2  -2   8        4.71        5.05      0.37 o 
   3  -2   8       49.24       49.20      0.86 o 
   4  -2   8        0.06        0.02      0.17 o 
  -8  -1   8        6.04        6.18      0.56 o 
  -7  -1   8       36.03       38.60      0.86 o 
  -6  -1   8       19.35       17.88      0.54 o 
  -5  -1   8       39.60       37.84      0.75 o 
  -4  -1   8       13.67       14.09      0.44 o 
  -2  -1   8       16.41       15.65      0.31 o 
  -1  -1   8        6.22        4.59      0.19 o 
   0  -1   8      107.08      110.39      1.31 o 
   1  -1   8        5.60        5.60      0.26 o 
   2  -1   8       11.90       11.48      0.54 o 
   3  -1   8        0.71        0.68      0.32 o 
   4  -1   8        0.00       -0.04      0.13 o 
  -8   0   8       71.01       76.51      1.84 o 
  -7   0   8        3.32        4.59      0.32 o 
  -6   0   8        5.54        4.62      0.39 o 
  -5   0   8       13.90       12.35      0.41 o 
  -4   0   8       15.11       13.79      0.42 o 
  -3   0   8       46.91       44.48      0.75 o 
  -2   0   8      262.29      252.57      3.21 o 
  -1   0   8       38.73       40.21      1.13 o 
   0   0   8      290.60      298.93      2.81 o 
   1   0   8       12.09       11.51      0.75 o 
   2   0   8       37.44       34.25      0.71 o 
   3   0   8       29.33       27.32      1.09 o 
  -8   1   8        0.40        0.58      0.21 o 
  -7   1   8        4.36        4.25      0.49 o 
  -6   1   8       26.92       26.09      0.64 o 
  -5   1   8       35.57       35.47      0.70 o 
  -4   1   8      152.49      143.96      2.74 o 
  -3   1   8      147.80      137.86      2.34 o 
  -2   1   8       20.83       23.34      0.49 o 
  -1   1   8       83.20       86.74      0.87 o 
   0   1   8      302.76      303.44      2.84 o 
   1   1   8        2.07        2.29      0.54 o 
   2   1   8        0.05       -0.15      0.19 o 
   3   1   8        5.78        5.32      0.45 o 
  -8   2   8      220.47      209.73      3.56 o 
  -7   2   8        3.26        3.46      0.41 o 
  -6   2   8        0.52        0.90      0.45 o 
  -5   2   8        0.18        0.04      0.11 o 
  -4   2   8        5.29        5.66      0.37 o 
  -3   2   8       27.48       25.66      0.75 o 
  -2   2   8      130.23      124.09      2.02 o 
  -1   2   8       68.55       69.05      1.31 o 
   0   2   8        2.35        2.70      0.34 o 
   1   2   8        3.85        4.08      0.41 o 
   2   2   8        8.11        7.76      0.52 o 
  -7   3   8        3.71        2.88      0.37 o 
  -6   3   8      105.16      103.37      2.02 o 
  -5   3   8       10.49        9.89      0.52 o 
  -4   3   8       31.24       32.82      0.94 o 
  -3   3   8       33.56       30.61      0.90 o 
  -2   3   8        0.08        0.04      0.15 o 
  -1   3   8        1.57        1.27      0.26 o 
   0   3   8       16.24       17.80      0.75 o 
   1   3   8        8.52        8.58      0.56 o 
  -6   4   8       80.74       84.75      1.84 o 
  -4   4   8      110.69      112.96      2.14 o 
  -3   4   8        1.61        1.31      0.30 o 
  -2   4   8        2.98        2.47      0.34 o 
  -1   4   8        0.00       -0.19      0.19 o 
   0   4   8        4.16        4.83      0.49 o 
  -5   5   8       86.35       93.22      1.99 o 
  -4   5   8       11.79       13.11      0.67 o 
  -3   5   8       11.34       10.94      0.60 o 
   0  -7   9        0.70        0.60      0.34 o 
   1  -7   9        2.83        1.65      0.37 o 
  -4  -6   9       19.58       19.78      0.86 o 
  -3  -6   9        0.02       -0.04      0.15 o 
  -2  -6   9        4.64        5.42      0.27 o 
  -1  -6   9       30.17       31.48      0.52 o 
   0  -6   9        3.22        3.86      0.24 o 
   1  -6   9        9.04       10.23      0.45 o 
   2  -6   9        0.21        0.30      0.26 o 
  -5  -5   9       36.48       38.37      1.20 o 
  -4  -5   9        4.71        5.34      0.35 o 
  -3  -5   9        4.49        4.14      0.31 o 
  -2  -5   9        4.33        3.43      0.24 o 
  -1  -5   9       18.25       18.30      0.46 o 
   0  -5   9       17.63       19.61      0.45 o 
   1  -5   9       55.66       58.60      0.99 o 
   2  -5   9       55.47       60.11      1.04 o 
  -5  -4   9        2.30        1.92      0.26 o 
  -4  -4   9        3.02        3.29      0.29 o 
  -3  -4   9       48.33       48.25      1.48 o 
  -2  -4   9        1.17        1.54      0.15 o 
  -1  -4   9       22.40       20.65      0.45 o 
   0  -4   9        1.58        1.14      0.18 o 
   1  -4   9        5.75        7.23      0.34 o 
   2  -4   9        1.38        1.43      0.28 o 
   3  -4   9        0.30        0.52      0.17 o 
  -6  -3   9       20.93       22.72      0.68 o 
  -5  -3   9        0.38        0.21      0.14 o 
  -4  -3   9       67.72       65.45      1.11 o 
  -3  -3   9       76.42       72.20      1.14 o 
  -2  -3   9        0.35        0.59      0.16 o 
  -1  -3   9      165.92      163.74      1.49 o 
   0  -3   9        5.11        5.99      0.30 o 
   1  -3   9        6.64        6.41      0.30 o 
   2  -3   9        6.39        5.89      0.31 o 
   3  -3   9        0.23        0.45      0.16 o 
  -7  -2   9       21.22       23.19      1.01 o 
  -6  -2   9        7.94        7.54      0.40 o 
  -5  -2   9       39.89       39.84      1.26 o 
  -4  -2   9       33.19       30.40      0.70 o 
  -3  -2   9       25.88       26.29      0.62 o 
  -2  -2   9       14.24       11.07      0.29 o 
  -1  -2   9      113.96      125.58      1.19 o 
   0  -2   9        0.84        0.23      0.12 o 
   1  -2   9        0.02        0.15      0.13 o 
   2  -2   9        0.00        0.21      0.13 o 
   3  -2   9        0.01        0.07      0.13 o 
  -7  -1   9       46.36       48.84      1.01 o 
  -6  -1   9       49.19       54.15      1.02 o 
  -5  -1   9        0.02        0.09      0.21 o 
  -4  -1   9        5.09        4.29      0.26 o 
  -3  -1   9       53.17       57.84      5.00 o 
  -2  -1   9        0.14        0.37      0.13 o 
  -1  -1   9       14.34       10.20      0.24 o 
   0  -1   9        4.28        2.58      0.21 o 
   1  -1   9        9.29        8.84      0.35 o 
   2  -1   9        0.95        0.76      0.21 o 
   3  -1   9        0.07        0.23      0.14 o 
  -7   0   9       10.74       13.76      0.52 o 
  -6   0   9        4.63        4.82      0.32 o 
  -5   0   9       25.75       26.16      0.65 o 
  -4   0   9        1.69        1.80      0.20 o 
  -3   0   9      213.30      203.12      2.21 o 
  -2   0   9       10.66       10.94      0.37 o 
  -1   0   9       10.41       13.06      0.39 o 
   0   0   9      116.35      123.96      1.47 o 
   1   0   9        0.41        0.35      0.21 o 
   2   0   9        0.00        0.02      0.13 o 
  -7   1   9        0.00       -0.09      0.14 o 
  -6   1   9        2.28        2.48      0.25 o 
  -5   1   9       20.09       20.00      0.45 o 
  -4   1   9       49.69       48.49      0.83 o 
  -3   1   9       90.21       88.21      1.18 o 
  -2   1   9        6.89        6.68      0.24 o 
  -1   1   9        6.49        5.75      0.28 o 
   0   1   9       84.70       84.48      1.11 o 
   1   1   9        0.46        0.49      0.26 o 
   2   1   9        1.08        0.71      0.26 o 
  -7   2   9        6.00        6.32      0.30 o 
  -6   2   9        0.38        0.75      0.26 o 
  -5   2   9        0.17        0.34      0.19 o 
  -4   2   9       55.08       51.18      1.24 o 
  -3   2   9        9.75        9.63      0.49 o 
  -2   2   9       19.90       19.59      0.67 o 
  -1   2   9        0.16        0.11      0.19 o 
   0   2   9        7.66        7.08      0.49 o 
   1   2   9        1.10        1.01      0.30 o 
  -6   3   9        5.25        4.91      0.45 o 
  -5   3   9       31.10       34.43      1.05 o 
  -4   3   9        0.12        0.37      0.22 o 
  -3   3   9        0.06        0.22      0.19 o 
  -1   3   9        0.33        0.22      0.22 o 
   0   3   9        5.55        6.41      0.52 o 
  -5   4   9        1.93        1.50      0.34 o 
  -4   4   9        5.32        6.48      0.49 o 
  -3   4   9       26.92       27.54      0.90 o 
  -3  -6  10        1.75        1.91      0.34 o 
  -2  -6  10        0.80        0.70      0.30 o 
  -1  -6  10        0.79        0.82      0.22 o 
   0  -6  10       22.19       23.93      0.65 o 
  -4  -5  10        0.38        0.75      0.26 o 
  -3  -5  10        0.01        0.12      0.15 o 
  -2  -5  10       12.99       13.45      0.38 o 
  -1  -5  10        1.17        1.39      0.23 o 
   0  -5  10        4.41        5.63      0.33 o 
   1  -5  10       29.96       31.48      0.74 o 
  -5  -4  10        0.04        0.22      0.16 o 
  -4  -4  10       10.29        9.08      0.49 o 
  -3  -4  10        0.22        0.17      0.15 o 
  -2  -4  10        0.24        0.44      0.12 o 
  -1  -4  10       23.87       25.53      0.45 o 
   0  -4  10       67.94       70.54      1.26 o 
   1  -4  10       31.38       36.28      0.77 o 
  -5  -3  10        8.23        8.18      0.41 o 
  -4  -3  10      207.07      208.52      5.06 o 
  -3  -3  10        9.15       10.50      0.44 o 
  -2  -3  10        0.17        0.46      0.17 o 
  -1  -3  10       26.66       23.99      0.48 o 
   0  -3  10       15.79       15.99      0.96 o 
   1  -3  10       97.02      103.87      1.42 o 
   2  -3  10       48.60       55.15      0.99 o 
  -6  -2  10        1.48        2.10      0.54 o 
  -5  -2  10        0.01        0.03      0.14 o 
  -4  -2  10       51.31       49.60      0.95 o 
  -3  -2  10        0.66        0.57      0.17 o 
  -2  -2  10        0.00       -0.06      0.21 o 
  -1  -2  10       64.54       68.49      0.85 o 
   0  -2  10       16.34       16.14      0.49 o 
   1  -2  10        0.91        1.17      0.20 o 
   2  -2  10        2.80        3.07      0.27 o 
  -6  -1  10        2.67        1.98      0.25 o 
  -5  -1  10        2.70        3.07      0.28 o 
  -4  -1  10        0.10        0.00      0.13 o 
  -3  -1  10       23.17       23.45      0.60 o 
  -2  -1  10       16.39       14.52      0.48 o 
  -1  -1  10       18.19       21.37      0.51 o 
   0  -1  10        1.00        0.20      0.12 o 
   1  -1  10       10.07        9.52      0.82 o 
   2  -1  10        0.69        0.67      0.26 o 
  -6   0  10       10.22       11.45      0.47 o 
  -5   0  10        3.82        4.43      0.31 o 
  -4   0  10        4.23        3.75      0.29 o 
  -3   0  10       94.23       95.87      1.35 o 
  -2   0  10       30.62       33.42      0.70 o 
  -1   0  10        0.57        1.85      0.30 o 
   0   0  10       20.58       22.64      0.57 o 
   1   0  10       45.16       48.52      1.16 o 
  -6   1  10        0.53        0.63      0.20 o 
  -5   1  10        0.99        1.57      0.22 o 
  -4   1  10        1.37        1.94      0.22 o 
  -3   1  10       73.09       68.38      1.54 o 
  -1   1  10       56.78       60.54      1.31 o 
   0   1  10       30.16       35.11      1.01 o 
   1   1  10        0.89        1.69      0.34 o 
  -6   2  10       17.02       16.63      0.75 o 
  -5   2  10        7.18        7.42      0.52 o 
  -4   2  10       13.62       12.59      0.60 o 
  -3   2  10        0.03        0.11      0.19 o 
   0   2  10       16.02       17.68      0.79 o 
  -5   3  10       14.60       15.14      0.71 o 
  -4   3  10        5.61        4.72      0.41 o 
  -3   3  10       17.13       16.45      0.71 o 
  -2  -5  11       11.56       13.38      0.79 o 
  -4  -4  11       10.43       11.61      0.75 o 
  -3  -4  11       52.43       52.67      1.06 o 
  -2  -4  11       13.31       14.61      0.96 o 
  -1  -4  11        1.26        0.82      0.18 o 
   0  -4  11        0.80        0.54      0.17 o 
  -4  -3  11        7.63        7.72      0.41 o 
  -3  -3  11      113.23      118.07      1.68 o 
  -2  -3  11       18.91       19.69      0.61 o 
  -1  -3  11        1.48        0.94      0.18 o 
   0  -3  11       25.82       26.40      0.66 o 
  -5  -2  11       19.04       19.81      0.65 o 
  -4  -2  11      192.42      205.29      3.82 o 
  -3  -2  11        0.21        0.25      0.17 o 
  -2  -2  11        0.76        0.41      0.26 o 
  -1  -2  11       24.34       27.40      0.66 o 
   0  -2  11        1.99        1.86      0.22 o 
   1  -2  11       27.36       30.23      1.16 o 
  -5  -1  11       26.56       27.14      0.73 o 
  -4  -1  11        8.51        9.43      0.44 o 
  -3  -1  11       55.88       60.49      1.07 o 
  -2  -1  11        8.79        7.01      0.52 o 
  -1  -1  11        1.79        3.02      0.24 o 
   0  -1  11        0.06        0.19      0.14 o 
   1  -1  11       64.34       72.08      1.80 o 
  -6   0  11        4.38        3.82      0.45 o 
  -5   0  11       16.36       17.49      0.58 o 
  -4   0  11        7.39        7.86      0.39 o 
  -3   0  11        0.76        1.06      0.20 o 
  -2   0  11       15.16       14.12      0.71 o 
  -1   0  11       15.58       16.48      0.79 o 
   0   0  11        8.75        7.08      0.49 o 
  -6   1  11        1.99        1.76      0.34 o 
  -5   1  11        4.94        5.25      0.52 o 
  -4   1  11        8.71        9.40      0.64 o 
  -3   1  11        0.01        0.15      0.26 o 
   0   1  11       24.54       24.02      0.90 o 
  -4   2  11       10.06        9.85      0.60 o 
  -3  -3  12       38.26       39.38      1.31 o 
  -4  -2  12        9.27        8.77      0.67 o 
  -3  -2  12       35.84       39.45      1.24 o 
  -2  -2  12        8.24        8.73      0.64 o 
  -4  -1  12       30.89       35.44      0.85 o 
  -3  -1  12        9.05       10.90      0.67 o 
  -2  -1  12        7.52        8.43      0.64 o 
  -1  -1  12        1.95        2.02      0.37 o 
  -4   0  12       70.07       78.24      1.59 o 
                                                 
